# Supplementary material for: The dual effect of background music on creativity: perspectives of music preference and cognitive interference
Source: Front Psychol. 2023 Oct 5;14:1247133. doi: 10.3389/fpsyg.2023.1247133 (PMC10588669; doi:10.3389/fpsyg.2023.1247133)
Supplement: Supplementary file 1 [file Data_Sheet_1.zip]

Archive with 9 entries (8 files):
- Music stimulation/
- Music stimulation/1.happy music(Instrumental Music Clip)---Chinese New Year Fun.mp3
- Music stimulation/2.happy music(Instrumental Music Clip)---Raising the whip to urge the horses to rush to deliver the grain.mp3
- Music stimulation/3.happy music(Vocal Music Clip)---Wishing Song.mp3
- Music stimulation/4.happy music(Vocal Music Clip)---Boxwood Flats (Chongqing Folk Song).mp3
- Music stimulation/5.sad music(Instrumental Music Clip)---Two springs reflecting the moon.mp3
- Music stimulation/6.sad music(Instrumental Music Clip)---Burying Flowers (Erhu Solo).mp3
- Music stimulation/7.sad music(Vocal Music Clip)---Snowflake Whit.mp3
- Music stimulation/8.sad music(Vocal Music Clip)---Eji in the dream.mp3
